# Supplementary material for: Diversity of ligninolytic ascomycete fungi associated with the bleached leaf litter in subtropical and temperate forests
Source: AIMS Microbiol. 2024 Nov 15;10(4):973–85. doi: 10.3934/microbiol.2024042 (PMC11609430; doi:10.3934/microbiol.2024042)
Supplement: Supplementary file 1 [file microbiol-10-04-042-s001.xlsx]

## Sheet: Figure.S1
Electronic Supplementary Material
Diversity of ligninolytic ascomycete fungi associated with the bleached leaf litter in subtropical and temperate forests
Momoka Yoneda, Hiroki Ameno, Ayaka Nishimura, Kohei Tabuchi, Yuki Hatano, Takashi Osono
Figure. S1. Location and photos of study sites and bleached leaf litter. (A) location of the study sites, (B) subtropical forest, (C) forest floor of subtropical forest, (D) cool temperate forest, (E) forest floor of cool temperate forest.

## Sheet: Table S1
Electronic Supplementary Material
Diversity of ligninolytic ascomycete fungi associated with the bleached leaf litter in subtropical and temperate forests
Momoka Yoneda, Hiroki Ameno, Ayaka Nishimura, Kohei Tabuchi, Yuki Hatano, Takashi Osono
Table S1. List of fungal OTUs, their taxonomic assignments by Claident and Blast, and number of isolates.
	Taxonomic assignment												Number of isolate
	Blast					Claident							Cool	Subtropical
OTU#	Taxon	NCBI Accession	Query coverage	Sequence similarity		kingdom	phylum	class	order	family	genus		temperate
OTU_01	Annulohypoxylon sp.	OR900013.1	100	100		Fungi	Ascomycota	Sordariomycetes	Xylariales	Hypoxylaceae	Annulohypoxylon		1	0
OTU_02	Xylaria carpophila	MZ621171.1	100	98.18		Fungi	Ascomycota	Sordariomycetes	Xylariales	Xylariaceae	Xylaria		5	0
OTU_03	Nemania diffusa	MN341802.1	100	100		Fungi							14	0
OTU_04	Hypoxylon cf. rubiginosum	MT215000.1	100	98.66		Fungi	Ascomycota						2	0
OTU_05	Whalleya microplaca	MT138724.1	100	100		Fungi	Ascomycota	Sordariomycetes					2	0
OTU_06	Nemania sp.	LC431573.1	100	100		Fungi	Ascomycota	Sordariomycetes	Xylariales	Xylariaceae			4	0
OTU_07	Hypoxylon perforatum	MT230449.1	100	100		Fungi	Ascomycota	Sordariomycetes	Xylariales	Hypoxylaceae	Hypoxylon		4	0
OTU_08	Hypoxylon cercidicola	OQ316457.1	100	97.27		Fungi	Ascomycota	Sordariomycetes	Xylariales	Hypoxylaceae	Hypoxylon		1	0
OTU_09	Hypoxylon ferrugineum	KX090079.1	19	91.3		Fungi	Ascomycota	Sordariomycetes	Xylariales	Hypoxylaceae	Hypoxylon		1	0
OTU_10	Nemania sp.	LC431574.1	100	99.48		Fungi	Ascomycota	Sordariomycetes	Xylariales	Xylariaceae	Nemania		1	0
OTU_11	Xylaria cubensis	JQ761976.1	97	100		Fungi							1	0
OTU_12	Nemania diffusa	MH660447.1	100	99.44		Fungi	Ascomycota	Sordariomycetes	Xylariales	Xylariaceae			1	0
OTU_13	Hypoxylon sp.	OQ316485.1	100	100		Fungi	Ascomycota	Sordariomycetes	Xylariales				1	0
OTU_14	Biscogniauxia maritima	MT586914.1	98	100		Fungi	Ascomycota	Sordariomycetes	Xylariales	Xylariaceae	Biscogniauxia		4	0
OTU_15	Daldinia childiae	MN341722.1	100	100		Fungi							1	0
OTU_16	Nemania sp.	MG543935.1	86	100		Fungi	Ascomycota	Sordariomycetes	Xylariales				1	0
OTU_17	Nemania serpens	JQ761983.1	100	100		Fungi	Ascomycota	Sordariomycetes	Xylariales				1	0
OTU_18	Rosellinia aquila	MN341807.1	100	100		Fungi	Ascomycota	Sordariomycetes	Xylariales	Xylariaceae			1	0
OTU_19	Biscogniauxia maritima	MT269517.1	55	100		Fungi	Ascomycota	Sordariomycetes	Xylariales				1	0
OTU_20	Xylaria cubensis	AB625441.1	100	100		Fungi	Ascomycota	Sordariomycetes					0	116
OTU_21	Nemania diffusa	MN341796.1	100	100		Fungi	Ascomycota	Sordariomycetes					0	13
OTU_22	Nemania bipapillata	MN540691.1	100	100		Fungi							0	10
OTU_23	Xylaria sp.	MT123065.1	100	100		Fungi	Ascomycota	Sordariomycetes	Xylariales	Xylariaceae	Xylaria		0	1
OTU_24	Xylaria sp.	MN341825.1	100	100		Fungi	Ascomycota	Sordariomycetes	Xylariales	Xylariaceae			0	13
OTU_25	Xylaria sp.	LC505216.1	100	100		Fungi	Ascomycota	Sordariomycetes	Xylariales	Xylariaceae			0	2
OTU_26	Xylaria sp.	LC505226.1	95	100		Fungi	Ascomycota	Sordariomycetes	Xylariales	Xylariaceae			0	4
OTU_27	Xylaria cubensis	LC505329.1	100	100		Fungi	Ascomycota	Sordariomycetes	Xylariales	Xylariaceae			0	13
OTU_28	Nodulisporium sp.	MN341806.1	100	100		Fungi							0	4
OTU_29	Xylaria sp.	MF770873.1	100	100		Fungi	Ascomycota	Sordariomycetes	Xylariales	Xylariaceae			0	6
OTU_30	Xylaria cubensis	LC505312.1	100	99.46		Fungi							0	6
OTU_31	Nemania diffusa	MN341798.1	100	99.4		Fungi	Ascomycota	Sordariomycetes					0	1
OTU_32	Biscogniauxia petrensis	MN341576.1	100	100		Fungi							0	1
OTU_33	Nemania abortiva	MN341758.1	100	100		Fungi	Ascomycota	Sordariomycetes					0	1
OTU_34	Xylaria sp.	LC505226.1	100	99.47		Fungi	Ascomycota	Sordariomycetes	Xylariales	Xylariaceae			0	1
OTU_35	Xylaria cubensis	ON715821.1	82	100		Fungi							0	1
OTU_36	Xylaria cubensis	ON715821.1	98	97.41		Fungi							0	1
OTU_37	Nemania bipapillata	MK247513.1	100	99.06		Fungi	Ascomycota	Sordariomycetes	Xylariales	Xylariaceae			0	1
OTU_38	Xylaria sp.	AB701357.1	80	100		Fungi	Ascomycota	Sordariomycetes					0	1
OTU_39	Xylaria cubensis	AB625441.1	100	100		Fungi							0	1
OTU_40	Xylariaceae sp.	LC504943.1	87	98.29		Fungi							0	1
OTU_41	Xylaria sp.	MN341825.1	100	97.47		Fungi	Ascomycota	Sordariomycetes	Xylariales	Xylariaceae			0	1
OTU_42	Xylaria cubensis	LC505329.1	86	100		Fungi							0	1
OTU_43	Nemania diffusa	MN341796.1	87	99.38		Fungi							0	1

## Sheet: Table S2
Electronic Supplementary Material
Diversity of ligninolytic ascomycete fungi associated with the bleached leaf litter in subtropical and temperate forests
Momoka Yoneda, Hiroki Ameno, Ayaka Nishimura, Kohei Tabuchi, Yuki Hatano, Takashi Osono
Table S2. List of 248 fungal isolates. Abbreviated codes of tree species are as in Table 1.
Isolate code	Tree species	OTU	DDBJ Accession number
Fc_1-1-01_a	Fc	OTU_01	LC821383
Fc_1-1-02_b	Fc	OTU_02	LC821384
Fc_1-1-03_a	Fc	OTU_03	LC821385
Fc_1-1-05_a	Fc	OTU_03	LC821386
Fc_1-1-08_a	Fc	OTU_04	LC821387
Fc_1-2-05_a	Fc	OTU_05	LC821388
Fc_1-4-05_b	Fc	OTU_06	LC821389
Fc_1-4-06_a	Fc	OTU_07	LC821390
Fc_1-4-08_a	Fc	OTU_03	LC821391
Fc_1-4-09_a	Fc	OTU_08	LC821392
Fc_1-4-09_b	Fc	OTU_09	LC821393
Fc_1-5-02_a	Fc	OTU_03	LC821394
Fc_1-5-03_a	Fc	OTU_03	LC821395
Fc_1-5-04_a	Fc	OTU_10	LC821396
Fc_1-5-08_a	Fc	OTU_03	LC821397
Fc_1-16-01_d_R	Fc	OTU_03	LC821398
Fc_1-17-02_b_R	Fc	OTU_06	LC821399
Fc_1-17-09_a_R	Fc	OTU_11	LC821400
Fc_1-18-04_a_R	Fc	OTU_06	LC821401
Fc_1-18-05_a_R	Fc	OTU_02	LC821402
Fc_1-18-06_a_R	Fc	OTU_03	LC821403
Fc_1-18-07_a_R	Fc	OTU_07	LC821404
Fc_1-18-07_b_R	Fc	OTU_02	LC821405
Fc_1-18-08_a_R	Fc	OTU_03	LC821406
Fc_1-19-06_c_R	Fc	OTU_07	LC821407
Fc_1-20-01_a_R	Fc	OTU_12	LC821408
Fc_1-20-02_a_R	Fc	OTU_03	LC821409
Fc_1-20-03_a_R	Fc	OTU_03	LC821410
Fc_1-20-03_b_R	Fc	OTU_13	LC821411
Fc_1-20-06_a_R	Fc	OTU_02	LC821412
Fc_1-20-07_b_R	Fc	OTU_02	LC821413
Qc_1-1-07_a	Qc	OTU_14	LC821414
Qc_1-1-09_a	Qc	OTU_04	LC821415
Qc_1-1-08_a_R	Qc	OTU_15	LC821416
Qc_2-1-02_b	Qc	OTU_06	LC821417
Qc_2-1-05_a	Qc	OTU_16	LC821418
Qc_2-2-02_b	Qc	OTU_03	LC821419
Qc_2-2-04_b	Qc	OTU_07	LC821420
Qc_2-2-06_b	Qc	OTU_14	LC821421
Qc_2-2-07_a	Qc	OTU_17	LC821422
Qc_2-2-08_a	Qc	OTU_14	LC821423
Qc_3-1-02_b	Qc	OTU_03	LC821424
Qc_3-1-03_b	Qc	OTU_14	LC821425
Qc_3-2-04_a	Qc	OTU_05	LC821426
Qc_3-3-03_a	Qc	OTU_18	LC821427
Qc_3-3-04_a	Qc	OTU_03	LC821428
Qc_3-3-09_a	Qc	OTU_19	LC821429
Cs_1-1-01_a	Cs	OTU_20	LC821430
Cs_1-1-02_a	Cs	OTU_20	LC821431
Cs_1-1-02_b	Cs	OTU_21	LC821432
Cs_1-1-04_d	Cs	OTU_20	LC821433
Cs_1-1-09_a	Cs	OTU_21	LC821434
Cs_1-1-09_b	Cs	OTU_20	LC821435
Cs_1-1-10_a	Cs	OTU_20	LC821436
Cs_1-1-10_c	Cs	OTU_21	LC821437
Cs_1-2-04_a	Cs	OTU_21	LC821438
Cs_1-2-04_b	Cs	OTU_22	LC821439
Cs_1-2-09_a	Cs	OTU_20	LC821440
Cs_1-3-02_a	Cs	OTU_20	LC821441
Cs_1-3-03_c	Cs	OTU_20	LC821442
Cs_1-3-04_a	Cs	OTU_20	LC821443
Cs_1-3-04_b	Cs	OTU_22	LC821444
Cs_1-3-05_a	Cs	OTU_22	LC821445
Cs_1-3-05_b	Cs	OTU_21	LC821446
Cs_1-4-02_b	Cs	OTU_20	LC821447
Cs_1-4-03_a	Cs	OTU_20	LC821448
Cs_1-4-04_a	Cs	OTU_20	LC821449
Cs_1-4-06_a	Cs	OTU_20	LC821450
Cs_1-4-07_a	Cs	OTU_23	LC821451
Cs_1-4-07_b	Cs	OTU_20	LC821452
Cs_1-5-01_a	Cs	OTU_20	LC821453
Cs_1-5-03_a	Cs	OTU_24	LC821454
Cs_1-5-04_a	Cs	OTU_20	LC821455
Cs_1-5-05_a	Cs	OTU_20	LC821456
Cs_1-5-06_a	Cs	OTU_25	LC821457
Cs_1-5-06_b	Cs	OTU_26	LC821458
Cs_1-5-07_a	Cs	OTU_27	LC821459
Cs_1-5-08_a	Cs	OTU_20	LC821460
Cs_1-5-08_b	Cs	OTU_26	LC821461
Cs_1-5-10_b	Cs	OTU_20	LC821462
Cs_1-6-02_a	Cs	OTU_21	LC821463
Cs_1-6-04_a	Cs	OTU_20	LC821464
Cs_1-6-05_a	Cs	OTU_24	LC821465
Cs_1-6-05_b	Cs	OTU_20	LC821466
Cs_1-6-07_a	Cs	OTU_22	LC821467
Cs_1-6-08_a	Cs	OTU_28	LC821468
Cs_1-6-08_b	Cs	OTU_22	LC821469
Cs_1-6-09_a	Cs	OTU_20	LC821470
Mr_1-1-05_b	Mr	OTU_20	LC821471
Mr_1-1-06_a	Mr	OTU_20	LC821472
Mr_1-1-07_a	Mr	OTU_20	LC821473
Mr_1-1-08_a	Mr	OTU_20	LC821474
Mr_1-1-09_a	Mr	OTU_20	LC821475
Mr_1-1-09_b	Mr	OTU_27	LC821476
Mr_1-1-10_a	Mr	OTU_20	LC821477
Mr_1-2-01_b	Mr	OTU_24	LC821478
Mr_1-2-02_a	Mr	OTU_20	LC821479
Mr_1-2-02_c	Mr	OTU_24	LC821480
Mr_1-2-03_b	Mr	OTU_20	LC821481
Mr_1-2-05_b	Mr	OTU_20	LC821482
Mr_1-2-07_a	Mr	OTU_20	LC821483
Mr_1-2-08_a	Mr	OTU_24	LC821484
Mr_1-2-09_a	Mr	OTU_29	LC821485
Mr_1-2-09_b	Mr	OTU_20	LC821486
Mr_1-2-10_a	Mr	OTU_20	LC821487
Mr_2-1-06_a	Mr	OTU_20	LC821488
Mr_2-1-07_a	Mr	OTU_20	LC821489
Mr_2-1-09_a	Mr	OTU_20	LC821490
Mr_2-1-10_a	Mr	OTU_20	LC821491
Sw_1-1-04_b	Sw	OTU_30	LC821492
Sw_1-1-06_a	Sw	OTU_21	LC821493
Sw_1-2-01_b	Sw	OTU_20	LC821494
Sw_1-2-07_a	Sw	OTU_20	LC821495
Sw_1-2-09_a	Sw	OTU_28	LC821496
Sw_1-3-02_a	Sw	OTU_21	LC821497
Sw_1-3-03_a	Sw	OTU_21	LC821498
Sw_1-3-07_a	Sw	OTU_20	LC821499
Sw_1-3-08_a	Sw	OTU_31	LC821500
Sw_1-3-08_b	Sw	OTU_20	LC821501
Sw_1-3-09_a	Sw	OTU_21	LC821502
Sw_1-3-09_b	Sw	OTU_20	LC821503
Sw_2-1-01_a	Sw	OTU_20	LC821504
Sw_2-1-01_b	Sw	OTU_26	LC821505
Sw_2-1-06_a	Sw	OTU_24	LC821506
Sw_2-1-07_a	Sw	OTU_24	LC821507
Sw_2-1-07_b	Sw	OTU_27	LC821508
Sw_2-1-09_a	Sw	OTU_29	LC821509
Sw_2-1-10_a	Sw	OTU_20	LC821510
Sw_3-1-05_a	Sw	OTU_20	LC821511
Sw_3-1-06_a	Sw	OTU_20	LC821512
Sw_3-1-07_a	Sw	OTU_20	LC821513
Sw_3-1-09_a	Sw	OTU_20	LC821514
Sw_3-1-10_a	Sw	OTU_20	LC821515
Sw_4-1-03_a	Sw	OTU_20	LC821516
Sw_4-1-06_b	Sw	OTU_20	LC821517
Sw_4-1-07_a	Sw	OTU_20	LC821518
Sw_4-1-09_a	Sw	OTU_20	LC821519
Sw_4-1-10_a	Sw	OTU_20	LC821520
Ej_1-1-01_a	Ej	OTU_28	LC821521
Ej_1-1-01_b	Ej	OTU_26	LC821522
Ej_1-1-03_b	Ej	OTU_20	LC821523
Ej_1-1-03_d	Ej	OTU_21	LC821524
Ej_1-1-04_a	Ej	OTU_20	LC821525
Ej_1-1-05_a	Ej	OTU_20	LC821526
Ej_1-1-06_a	Ej	OTU_20	LC821527
Ej_1-1-06_b	Ej	OTU_24	LC821528
Ej_1-1-06_c	Ej	OTU_32	LC821529
Ej_2-1-03_a	Ej	OTU_20	LC821530
Ej_2-1-04_a	Ej	OTU_27	LC821531
Ej_2-1-07_b	Ej	OTU_20	LC821532
Ej_2-1-08_b	Ej	OTU_21	LC821533
Ej_2-1-09_a	Ej	OTU_29	LC821534
Ej_2-1-09_b	Ej	OTU_27	LC821535
Ej_2-1-10_b	Ej	OTU_33	LC821536
Ej_2-2-01_b	Ej	OTU_27	LC821537
Ej_2-2-02_b	Ej	OTU_20	LC821538
Ej_2-2-03_b	Ej	OTU_20	LC821539
Ej_2-2-04_a	Ej	OTU_30	LC821540
Ej_2-2-05_a	Ej	OTU_20	LC821541
Ej_2-2-06_a	Ej	OTU_22	LC821542
Ej_2-2-07_a	Ej	OTU_27	LC821543
Ej_2-2-07_b	Ej	OTU_20	LC821544
Ej_2-2-08_a	Ej	OTU_20	LC821545
Ej_2-2-09_b	Ej	OTU_20	LC821546
Ej_4-1-02_a	Ej	OTU_30	LC821547
Ej_4-1-03_a	Ej	OTU_20	LC821548
Ej_4-1-03_b	Ej	OTU_24	LC821549
Ej_4-1-05_a	Ej	OTU_20	LC821550
Ej_4-1-06_a	Ej	OTU_20	LC821551
Ej_4-1-06_b	Ej	OTU_29	LC821552
Ej_4-1-07_a	Ej	OTU_22	LC821553
Ej_4-1-08_a	Ej	OTU_20	LC821554
Ns_1-1-02_d	Ns	OTU_34	LC821555
Ns_1-1-09_b	Ns	OTU_20	LC821556
Ns_2-1-01_c	Ns	OTU_20	LC821557
Ns_2-1-03_b	Ns	OTU_20	LC821558
Ns_2-1-04_a	Ns	OTU_20	LC821559
Ns_2-1-06_a	Ns	OTU_20	LC821560
Ns_2-2-03_c	Ns	OTU_20	LC821561
Ns_2-2-05_a	Ns	OTU_20	LC821562
Ns_2-2-08_b	Ns	OTU_24	LC821563
Ns_3-1-01_a	Ns	OTU_20	LC821564
Ns_3-1-01_e	Ns	OTU_35	LC821565
Ns_3-1-03_a	Ns	OTU_20	LC821566
Ns_3-1-07_a	Ns	OTU_20	LC821567
Ns_3-1-08_a	Ns	OTU_20	LC821568
Ns_3-1-10_b	Ns	OTU_20	LC821569
Ns_4-1-02_b	Ns	OTU_20	LC821570
Ns_4-1-02_d	Ns	OTU_36	LC821571
Ns_4-1-03_b	Ns	OTU_20	LC821572
Ns_4-1-03_c	Ns	OTU_37	LC821573
Ns_4-1-04_b	Ns	OTU_30	LC821574
Ns_4-1-05_b	Ns	OTU_38	LC821575
Ns_4-1-07_a	Ns	OTU_20	LC821576
Ns_4-1-07_c	Ns	OTU_22	LC821577
Ns_4-1-09_b	Ns	OTU_22	LC821578
Ns_4-1-10_b	Ns	OTU_22	LC821579
Mt_1-1-02_a	Mt	OTU_20	LC821580
Mt_1-1-02_b	Mt	OTU_39	LC821581
Mt_1-1-03_a	Mt	OTU_20	LC821582
Mt_1-1-03_b	Mt	OTU_27	LC821583
Mt_2-1-01_a	Mt	OTU_20	LC821584
Mt_2-1-02_b	Mt	OTU_30	LC821585
Mt_2-1-02_c	Mt	OTU_24	LC821586
Mt_2-1-03_a	Mt	OTU_20	LC821587
Mt_2-1-04_c	Mt	OTU_20	LC821588
Mt_2-1-05_a	Mt	OTU_20	LC821589
Mt_2-1-06_a	Mt	OTU_20	LC821590
Mt_2-1-10_a	Mt	OTU_20	LC821591
Mt_2-2-02_a	Mt	OTU_20	LC821592
Mt_2-2-03_a	Mt	OTU_20	LC821593
Mt_2-2-03_b	Mt	OTU_30	LC821594
Mt_2-2-04_b	Mt	OTU_20	LC821595
Mt_2-2-05_a	Mt	OTU_20	LC821596
Mt_2-2-06_a	Mt	OTU_20	LC821597
Mt_2-2-10_b	Mt	OTU_20	LC821598
Mt_3-1-07_a	Mt	OTU_20	LC821599
Mt_3-1-07_c	Mt	OTU_24	LC821600
Mt_3-1-09_a	Mt	OTU_29	LC821601
Mt_3-1-10_b	Mt	OTU_20	LC821602
Dr_1-1-01_b	Dr	OTU_40	LC821603
Dr_1-1-04_c	Dr	OTU_25	LC821604
Dr_1-1-04_d	Dr	OTU_21	LC821605
Dr_1-1-05_a	Dr	OTU_20	LC821606
Dr_1-1-05_b	Dr	OTU_27	LC821607
Dr_1-1-07_a	Dr	OTU_24	LC821608
Dr_1-1-07_b	Dr	OTU_20	LC821609
Dr_1-1-08_b	Dr	OTU_20	LC821610
Dr_1-1-09_a	Dr	OTU_29	LC821611
Dr_1-2-08_a	Dr	OTU_20	LC821612
Dr_1-2-10_a	Dr	OTU_41	LC821613
Dr_1-2-10_b	Dr	OTU_20	LC821614
Dr_2-1-01_c	Dr	OTU_20	LC821615
Dr_2-1-02_a	Dr	OTU_20	LC821616
Dr_2-1-03_a	Dr	OTU_20	LC821617
Dr_2-1-03_b	Dr	OTU_27	LC821618
Dr_2-1-03_c	Dr	OTU_42	LC821619
Dr_2-1-04_a	Dr	OTU_20	LC821620
Dr_2-1-04_b	Dr	OTU_27	LC821621
Dr_2-1-05_b	Dr	OTU_43	LC821622
Dr_2-1-05_c	Dr	OTU_28	LC821623
Dr_2-1-09_a	Dr	OTU_27	LC821624
Dr_2-1-09_b	Dr	OTU_20	LC821625
Dr_2-1-10_a	Dr	OTU_27	LC821626
Dr_3-1-02_a	Dr	OTU_20	LC821627
Dr_3-1-03_a	Dr	OTU_20	LC821628
Dr_3-1-05_a	Dr	OTU_20	LC821629
Dr_3-1-08_b	Dr	OTU_20	LC821630

## Sheet: Figure.S2
Electronic Supplementary Material
Diversity of ligninolytic ascomycete fungi associated with the bleached leaf litter in subtropical and temperate forests
Momoka Yoneda, Hiroki Ameno, Ayaka Nishimura, Kohei Tabuchi, Yuki Hatano, Takashi Osono
Figure. S2. Maximum-likelihood tree based on the rDNA ITS sequences of 43 OTUs found in the present study. Bootstrap values above 30% are given adjacent to the corresponding node.
